# Supplementary material for: Parasitic wasp females are attracted to blends of host-induced plant volatiles: do qualitative and quantitative differences in the blend matter?
Source: F1000Res. 2013 Apr 22;2:57. Originally published 2013 Feb 21. [Version 2] doi: 10.12688/f1000research.2-57.v2 (PMC3829125; doi:10.12688/f1000research.2-57.v2)
Supplement: Raw data for figure 1 and figure 2 — Raw data tables showing the number of female wasps that landed on each plant with the different blends (A,B or C). [file f1000research-2-1385-s0000.tgz]

Archive with 1 entries (1 files):
- Rawdata_uefune_edited_go.xlsx
