# Supplementary material for: Parasitic wasp females are attracted to blends of host-induced plant volatiles: do qualitative and quantitative differences in the blend matter?
Source: F1000Res. 2013 Apr 22;2:57. Originally published 2013 Feb 21. [Version 2] doi: 10.12688/f1000research.2-57.v2 (PMC3829125; doi:10.12688/f1000research.2-57.v2)
Supplement: Raw data for figure 1 and figure 2 — Raw data tables showing the number of female wasps that landed on each plant with the different blends (A,B or C). [file f1000research-2-1385-s0000.tgz › Rawdata_uefune_edited_go.xlsx]

## Sheet: Sheet1
Figure 1 and 2 raw data
The numbers of females that landed on each plant
Naïve C. vestalis
	Blend A	Blend B	Non-choice
Replicate 1	6	3	1
Replicate 2	5	3	2
Replicate 3	6	1	3
Replicate 4	3	5	2
C. vestalis with ovipsition experience
	Blend A	Blend B	Non-choice
Replicate 1	5	5	0
Replicate 2	3	5	2
Replicate 3	5	5	0
C. vestalis with ovipsition experience together with the blend B
	Blend A	Blend B	Non-choice
Replicate 1	4	6	0
Replicate 2	3	5	2
Replicate 3	1	8	1
C. vestalis with starvation experience
	Blend A	Blend B	Non-choice
Replicate 1	3	6	1
Replicate 2	7	3	0
Replicate 3	3	6	1
C. vestalis with starvation experience together with the blend B
	Blend A	Blend B	Non-choice
Replicate 1	7	1	2
Replicate 2	5	1	4
Replicate 3	5	2	3
Naïve C. vestalis
	Blend A	Blend C	Non-choice
Replicate 1	6	2	2
Replicate 2	5	4	1
Replicate 3	6	4	0
Replicate 4	6	3	1
C. vestalis with ovipsition experience
	Blend A	Blend C	Non-choice
Replicate 1	3	3	4
Replicate 2	5	4	1
Replicate 3	7	3	0
C. vestalis with ovipsition experience together with the blend A
	Blend A	Blend C	Non-choice
Replicate 1	7	2	1
Replicate 2	3	4	3
Replicate 3	2	7	1
C. vestalis with starvation experience
	Blend A	Blend C	Non-choice
Replicate 1	4	6	0
Replicate 2	6	3	1
Replicate 3	5	5	0
C. vestalis with starvation experience together with the blend A
	Blend A	Blend C	Non-choice
Replicate 1	2	7	1
Replicate 2	3	6	1
Replicate 3	2	7	1
